# Supplementary material for: All-Trans Retinoic Acid-Responsive LGR6 Is Transiently Expressed during Myogenic Differentiation and Is Required for Myoblast Differentiation and Fusion
Source: Int J Mol Sci. 2023 May 20;24(10):9035. doi: 10.3390/ijms24109035 (PMC10219391; doi:10.3390/ijms24109035)
Supplement: Supplementary file 1 [file ijms-24-09035-s001.zip]

Archive with 4 entries (4 files):
- Spplementalry Figure S1.pdf
- Spplementalry Figure S2.pdf
- Supplementary Figure S3.pdf
- Supplementary Figure S4.pdf
